# Supplementary material for: TIM-3 Promotes Proliferation of Acute Myeloid Leukemia Blasts
Source: Biomedicines. 2025 Nov 20;13(11):2841. doi: 10.3390/biomedicines13112841 (PMC12650552; doi:10.3390/biomedicines13112841)
Supplement: Supplementary file 1 [file biomedicines-13-02841-s001.zip]

Archive with 1 entries (1 files):
- biomedicines-3936891-supplementary.pdf
